# Supplementary material for: Chromatin Remodeler Smarca5 Is Required for Cancer-Related Processes of Primary Cell Fitness and Immortalization
Source: Cells. 2022 Feb 25;11(5):808. doi: 10.3390/cells11050808 (PMC8909548; doi:10.3390/cells11050808)
Supplement: Supplementary file 1 [file cells-11-00808-s001.zip]

Archive with 2 entries (2 files):
- Thakur_S_Supplementary_Tables_Smarca5_Cells_R2.xlsx
- Thakur_S_Supplementary_Figures_Smarca5_Cells_R2.pdf
